# Supplementary material for: Gene Expression Ratios Lead to Accurate and Translatable Predictors of DR5 Agonism across Multiple Tumor Lineages
Source: PLoS One. 2015 Sep 17;10(9):e0138486. doi: 10.1371/journal.pone.0138486 (PMC4574744; doi:10.1371/journal.pone.0138486)
Supplement: S1 Table — Pathway analysis of significant differential genes (FDR<0.05) revealed enrichment of the apoptosis pathway (MetaCore from GeneGo, Inc.). (XLSX) [file pone.0138486.s008.xlsx]

## Sheet: Sheet1
Maps	pValue	Min FDR
Apoptosis and survival_Cytoplasmic/mitochondrial transport of proapoptotic proteins Bid, Bmf and Bim	2.955e-07	4.02
Apoptosis and survival_Apoptotic TNF-family pathways	1.094e-06	3.75
Apoptosis and survival_Caspase cascade	6.761e-06	3.14
Apoptosis and survival_TNFR1 signaling pathway	2.571e-05	2.68
Apoptosis and survival_Role of IAP-proteins in apoptosis	0.0001156	2.13
Apoptosis and survival_Regulation of Apoptosis by Mitochondrial Proteins	0.0001484	2.1
Apoptosis and survival_Ceramides signaling pathway	0.0003172	1.84
Apoptosis and survival_FAS signaling cascades	0.0004204	1.77
Cytokine production by Th17 cells in CF (Mouse model)	0.0006952	1.6
Development_Keratinocyte differentiation	0.001154	1.43
