# Supplementary material for: Gene Expression Ratios Lead to Accurate and Translatable Predictors of DR5 Agonism across Multiple Tumor Lineages
Source: PLoS One. 2015 Sep 17;10(9):e0138486. doi: 10.1371/journal.pone.0138486 (PMC4574744; doi:10.1371/journal.pone.0138486)
Supplement: S2 Table — List of 173 hypothesis genes used for building the Gene Expression Ratio Prediction for DR5, GREPDR5. These features were selected based on their reported relevance to DR5 signaling, sensitivity to a DR5 agonist, or involved in death domain caspase signaling (MetaCore from GeneGo, Inc.). (XLSX) [file pone.0138486.s009.xlsx]

## Sheet: Sheet1
ACIN1	CARD11	CD40	DFFB	IL8	NLRP3	RBX1	TNFRSF12A	TRAF3
APAF1	CARD14	CD40LG	DIDO1	ITCH	NOD1	RFFL	TNFRSF14	TRAF4
ARHGDIA	CARD16	CD70	EGR1	LTA	NOD2	RHOA	TNFRSF18	TRAF5
ATF3	CARD18	CDK11A	EZR	LTBR	NOL3	RIPK1	TNFRSF19	TRAIP
BAG4	CARD6	CDKN2A	FADD	MADD	PARP1	RIPK3	TNFRSF1A	TRIM35
BAX	CARD8	CFLAR	FAF1	MAGEH1	PARP4	RNF34	TNFRSF21	USP7
BCL10	CARD9	CIDEA	FAIM2	MAP3K5	PAWR	RYBP	TNFRSF25	USP9X
BCL2	CASP1	CIDEB	FAIM3	MAPK8	PDCD5	SHARPIN	TNFRSF6B	WNK1
BCL2L1	CASP10	CRADD	FAS	MCL1	PDCD6	SIX1	TNFRSF8	WNK2
BID	CASP14	CUL3	FASLG	MDM2	PEA15	SQSTM1	TNFRSF9	WNK3
BIRC2	CASP2	CYLD	FASTK	MSN	PRKCD	SRC	TNFSF10	WNK4
BIRC3	CASP3	DAP	FBXW7	MYC	PSEN1	STK39	TNFSF12	XIAP
BIRC5	CASP4	DAP3	FEM1B	NAIP	PSMC5	TAX1BP1	TNFSF14	ZC3H12A
BIRC6	CASP5	DAPK1	GALNT14	NCR1	PTGS2	TIMM50	TNFSF18
BIRC7	CASP6	DAPK3	GPR65	NGFR	PTMA	TIMP3	TNFSF8
BIRC8	CASP7	DAXX	GZMB	NGFRAP1	PYCARD	TNF	TNFSF9
BRE	CASP8	DCC	HIPK3	NLRC4	RAB7A	TNFAIP3	TP53
BTK	CASP8AP2	DEDD	HTRA2	NLRP1	RAD51	TNFRSF10A	TRADD
BTRC	CASP9	DEDD2	HTT	NLRP12	RARA	TNFRSF10B	TRAF1
CARD10	CD27	DFFA	HUWE1	NLRP2	RBCK1	TNFRSF10C	TRAF2
